# Supplementary material for: Bacterial Communities in Alkaline Saline Soils Amended with Young Maize Plants or Its (Hemi)Cellulose Fraction
Source: Microorganisms. 2021 Jun 15;9(6):1297. doi: 10.3390/microorganisms9061297 (PMC8232260; doi:10.3390/microorganisms9061297)
Supplement: Supplementary file 1 [file microorganisms-09-01297-s001.zip]

Archive with 13 entries (13 files):
- Figure S1.jpg
- Figure S2.jpg
- Figure S3.jpg
- Figure S4.jpg
- Figure S5.jpg
- Figure S6.jpg
- Figure S7.jpg
- Figure S8.jpg
- Table S1.pdf
- Table S2.xlsx
- Table S3.pdf
- Table S4.pdf
- Table S5.pdf
