# Supplementary material for: Bacterial Communities in Alkaline Saline Soils Amended with Young Maize Plants or Its (Hemi)Cellulose Fraction
Source: Microorganisms. 2021 Jun 15;9(6):1297. doi: 10.3390/microorganisms9061297 (PMC8232260; doi:10.3390/microorganisms9061297)
Supplement: Supplementary file 1 [file microorganisms-09-01297-s001.zip › Table S2.xlsx]

## Sheet: Hoja1
Table S1. Gene involved in lignocellulose degradation and used for predicted genes usign PICRUSt [33].
KEGG gene description	EC number	KEGG number
Cellulose
6-phospho-beta-glucosidase	EC 3.2.1.86	K01222
6-phospho-beta-glucosidase	EC 3.2.1.86	K01223
alpha-glucosidase	EC 3.2.1.20	K01187
beta-glucosidase	EC 3.2.1.21	K01188
beta-glucosidase	EC 3.2.1.21	K05349
beta-glucosidase	EC 3.2.1.21	K05350
cellulose 1,4-beta-cellobiosidase	EC 3.2.1.91	K01225
endoglucanase	EC 3.2.1.4	K01179
glucan endo-1,3-beta-D-glucosidase	EC 3.2.1.39	K01199
alpha-amylase	EC 3.2.1.1	K01176
alpha-amylase	EC 3.2.1.1	K07405
alpha-galactosidase	EC 3.2.1.22	K07406
Hemicellulose
alpha-amylase	EC 3.2.1.1	K01176
alpha-amylase	EC 3.2.1.1	K07405
alpha-galactosidase	EC 3.2.1.22	K07406
alpha-galactosidase	EC 3.2.1.22	K07407
alpha-L-fucosidase	EC 3.2.1.51	K01206
alpha-mannosidase	EC 3.2.1.24	K01191
alpha-N-arabinofuranosidase	EC 3.2.1.55	K01209
arabinogalactan endo-1,4-beta-galactosidase	EC 3.2.1.89	K01224
beta-galactosidase	EC 3.2.1.23	K01190
beta-galactosidase	EC 3.2.1.23	K12308
beta-glucuronidase	EC 3.2.1.31	K01195
beta-mannosidase	EC 3.2.1.25	K01192
carboxylesterase 1	EC 3.1.1.1	K01044
carboxylesterase	EC 3.1.1.1	K03928
carboxylesterase 2	EC 3.1.1.1	K03927
endo-1,3(4)-beta-glucanase	EC 3.2.1.6	K01180
endo-1,4-beta-xylanase	EC 3.2.1.8	K01181
evolved beta-galactosidase subunit alpha	EC 3.2.1.23	K12111
levanase	EC 3.2.1.65	K01212
lysophospholipase	EC 3.1.1.5	K01048
mannan endo-1,4-beta-mannosidase	EC 3.2.1.78	K01218
xylan 1,4-beta-xylosidase	EC 3.2.1.37	K01198, K15920, K22268
Lignin
(s)-2-hydroxy-acid oxidase	EC 1.1.3.15	K11517
catalase	EC 1.11.1.6	K00429
catalase	EC 1.11.1.6	K03781
catalase	EC 1.11.1.6	K19885
peroxidase	EC 1.11.1.7	K00430
chloride peroxidase	EC 1.11.1.10	K00433
cytochrome c peroxidase	EC 1.11.1.5	K00428
glutathione peroxidase	EC 1.11.1.9	K00432
glycolate oxidase	EC 1.1.3.15	K00104
peroxiredoxin (alkyl hydroperoxide reductase 1)	EC 1.11.1.24	K14171
thiol peroxidase, atypical 2-Cys peroxiredoxin	EC 1.11.1.24	K11065
trans-2-enoyl-CoA reductase (NAD+)	EC 1.3.1.44	K00209
vanillate monooxygenase	EC 1.14.13.82	K03862
vanillate monooxygenase	EC 1.14.13.82	K03863
Cello-oligosaccharides
alpha,alpha-trehalase	EC 3.2.1.28	K01194, K22934
alpha-L-rhamnosidase	EC 3.2.1.40	K05989
beta-fructofuranosidase	EC 3.2.1.26	K01193
glyceraldehyde 3-phosphate dehydrogenase	EC 1.2.1.12	K00134
maltooligosyltrehalose trehalohydrolase	EC 3.2.1.141	K01236
maltose-6'-phosphate glucosidase	EC 3.2.1.122	K01232
PTS system, 2-O-A-mannosyl-D-glycerate-specific IIC component	EC 2.7.1.195	K11200
trehalose-6-phosphate hydrolase	EC 3.2.1.93	K01226
